# Supplementary material for: Inhibitor Design Strategy for Myostatin: Dynamics and Interaction Networks Define the Affinity and Release Mechanisms of the Inhibited Complexes
Source: Molecules. 2023 Jul 26;28(15):5655. doi: 10.3390/molecules28155655 (PMC10420283; doi:10.3390/molecules28155655)
Supplement: Supplementary file 1 [file molecules-28-05655-s001.zip]

Archive with 1 entries (1 files):
- molecules-2509399-supplementary.pdf
